# Supplementary material for: Detection of Adulterated Oregano Samples Using Untargeted Headspace–Gas Chromatography–Ion Mobility Spectrometry Analysis
Source: Foods. 2024 Feb 7;13(4):516. doi: 10.3390/foods13040516 (PMC10888469; doi:10.3390/foods13040516)
Supplement: Supplementary file 1 [file foods-13-00516-s001.zip]

Archive with 1 entries (1 files):
- foods-2842235-supplementary.pdf
